# Supplementary material for: KMT2A associates with PHF5A-PHF14-HMG20A-RAI1 subcomplex in pancreatic cancer stem cells and epigenetically regulates their characteristics
Source: Nat Commun. 2023 Sep 14;14:5685. doi: 10.1038/s41467-023-41297-4 (PMC10502114; doi:10.1038/s41467-023-41297-4)
Supplement: Supplementary file 4 — Source Data [file 41467_2023_41297_MOESM4_ESM.xlsx]

## Sheet: Figure 1
b. Flow cytometry analysis of enriched CSC surface markers in day 6 L3.6pl tumorspheres versus L3.6pl monolayer
	ABCG2	EpCAM	CD44	CD24	PROM1	SSEA4	CXCR4			ABCG2	EpCAM	CD44	CD24	PROM1	SSEA4	CXCR4
L3.6pl monolayer_R1	6.98	100	100	86.5	4.02	78.2	0.67		L3.6pl tumorspheres_R1	35.9	100	99.9	22.1	12.4	10.9	0.66
L3.6pl monolayer_R2	4.3	100	100	87.3	2.72	79.5	0.79		L3.6pl tumorspheres_R2	28.5	100	99.9	26.8	6.8	16.4	0.19
L3.6pl monolayer_R3	8.14	100	100	86.8	3.7	78.9	0.79		L3.6pl tumorspheres_R3	34.2	100	100	20.9	6	12.8	0.09
c. Flow cytometry analysis of enriched CSC surface markers in day 6 L3.6sl tumorspheres versus L3.6sl monolayer
	ABCG2	EpCAM	CD44	CD24	PROM1	SSEA4	CXCR4			ABCG2	EpCAM	CD44	CD24	PROM1	SSEA4	CXCR4
L3.6sl monolayer_R1	8.9	100	99.2	61.2	13.2	26.5	0.65		L3.6sl tumorspheres_R1	60.6	100	99.5	13.7	8.81	19.6	0.38
L3.6sl monolayer_R2	7.03	100	99.3	60.9	12.1	27.1	0.67		L3.6sl tumorspheres_R2	51.6	100	99.6	14	8.82	22.1	0.56
L3.6sl monolayer_R3	6.86	100	99.7	61.4	15.9	28.3	0.64		L3.6sl tumorspheres_R3	47.6	100	99.4	14.1	11.5	22.2	0.66
d. Flow cytometry analysis of enriched CSC surface markers in day 6 A13A tumorspheres versus A13A monolayer
	ABCG2	EpCAM	CD44	CD24	PROM1	SSEA4	CXCR4			ABCG2	EpCAM	CD44	CD24	PROM1	SSEA4	CXCR4
A13A monolayer_R1	4.25	100	0.81	98.2	100	13.5	0.44		A13A tumorspheres_R1	5.43	99.6	1.49	99.4	99.5	61.9	3.89
A13A monolayer_R2	3.61	100	0.56	98.8	100	14	0.26		A13A tumorspheres_R2	5.11	99.9	1.7	99.8	99.8	56	2.76
A13A monolayer_R3	6.94	100	1.22	99	100	15.3	1.13		A13A tumorspheres_R3	5.85	99.8	1.12	99.7	99.7	68.3	3.4
e. Flow cytometry analysis of enriched CSC surface markers in day 6 A13B tumorspheres versus A13B monolayer
	ABCG2	EpCAM	CD44	CD24	PROM1	SSEA4	CXCR4			ABCG2	EpCAM	CD44	CD24	PROM1	SSEA4	CXCR4
A13B monolayer_R1	5.37	99.7	2.05	74.4	99	21.4	2.9		A13B tumorspheres_R1	47.2	99.6	3.85	98.6	100	32.4	5.09
A13B monolayer_R2	4.5	100	1.42	76.3	100	18.2	1.5		A13B tumorspheres_R2	43.2	99.9	3.08	97.7	100	32.1	4.23
A13B monolayer_R3	4.26	100	1.34	68.9	100	19.5	1.87		A13B tumorspheres_R3	51.1	99.7	2.59	98.4	100	30	4.17
n. qRT-PCR analysis of self-renewal and pluripotency genes in ABCG2+ L3.6pl tumorspheres versus HPDE6c7
	SOX2	NANOG	KLF4	STAT3	POU5F1					SOX2	NANOG	KLF4	STAT3	POU5F1
ABCG2+ L3.6pl_R1	92.09	7.74	0.77	1.39	0.51				HPDE6c7_R1	1	1	1	1	1
ABCG2+ L3.6pl_R2	83.58	9.27	0.79	1.39	0.56				HPDE6c7_R2	1	1	1	1	1
ABCG2+ L3.6pl_R3	83.23	8.68	0.78	1.43	0.53				HPDE6c7_R3	1	1	1	1	1
ABCG2+ L3.6pl_R4	174.73	8.45	0.79	1.46	0.56				HPDE6c7_R4	1	1	1	1	1
ABCG2+ L3.6pl_R5	185.34	8.39	0.78	1.45	0.49				HPDE6c7_R5	1	1	1	1	1
ABCG2+ L3.6pl_R6	191.74	8.71	0.77	1.514	0.52				HPDE6c7_R6	1	1	1	1	1
o. qRT-PCR analysis of self-renewal and pluripotency genes in ABCG2+ L3.6sl tumorspheres versus HPDE6c7
	SOX2	NANOG	KLF4	STAT3	POU5F1					SOX2	NANOG	KLF4	STAT3	POU5F1
ABCG2+ L3.6sl_R1	111.82	6.05	1.29	0.87	0.45				HPDE6c7_R1	1	1	1	1	1
ABCG2+ L3.6sl_R2	117.21	6.79	1.35	0.94	0.45				HPDE6c7_R2	1	1	1	1	1
ABCG2+ L3.6sl_R3	253.71	6.69	1.31	0.95	0.45				HPDE6c7_R3	1	1	1	1	1
ABCG2+ L3.6sl_R4	275.14	6.55	1.33	0.96	0.44				HPDE6c7_R4	1	1	1	1	1
ABCG2+ L3.6sl_R5	315.83	6.46	1.27	0.94	0.39				HPDE6c7_R5	1	1	1	1	1
ABCG2+ L3.6sl_R6	323.58	6.58	1.28	0.98	0.42				HPDE6c7_R6	1	1	1	1	1
p. qRT-PCR analysis of self-renewal and pluripotency genes in SSEA4+ A13A tumorspheres versus HPDE6c7
	SOX2	NANOG	KLF4	STAT3	POU5F1					SOX2	NANOG	KLF4	STAT3	POU5F1
SSEA4+ A13A_R1	219.793	0.379	1.257	0.384	0.167				HPDE6c7_R1	1	1	1	1	1
SSEA4+ A13A_R2	280.139	0.489	1.537	0.4005	0.1999				HPDE6c7_R2	1	1	1	1	1
SSEA4+ A13A_R3	202.251	0.457	1.569	0.403	0.186				HPDE6c7_R3	1	1	1	1	1
SSEA4+ A13A_R4	207.937	0.444	1.537	0.503	0.247				HPDE6c7_R4	1	1	1	1	1
SSEA4+ A13A_R5	192.672	0.518	1.505	0.418	0.207				HPDE6c7_R5	1	1	1	1	1
SSEA4+ A13A_R6	270.597	0.518	1.495	0.403	0.189				HPDE6c7_R6	1	1	1	1	1
q. qRT-PCR analysis of self-renewal and pluripotency genes in SSEA4+ A13B tumorspheres versus HPDE6c7
	SOX2	NANOG	KLF4	STAT3	POU5F1					SOX2	NANOG	KLF4	STAT3	POU5F1
SSEA4+ A13B_R1	71.506	1	1.366	0.398	0.257				HPDE6c7_R1	1	1	1	1	1
SSEA4+ A13B_R2	81.572	1	1.395	0.389	0.279				HPDE6c7_R2	1	1	1	1	1
SSEA4+ A13B_R3	73.517	1.1	1.404	0.412	0.283				HPDE6c7_R3	1	1	1	1	1
SSEA4+ A13B_R4	91.773	0.99	1.505	0.409	0.285				HPDE6c7_R4	1	1	1	1	1
SSEA4+ A13B_R5	111.43	0.88	1.385	0.435	0.295				HPDE6c7_R5	1	1	1	1	1
SSEA4+ A13B_R6	111.43	0.801	1.414	0.454	0.291				HPDE6c7_R6	1	1	1	1	1
s. Mean fluorescence intensity of SOX2 in ABCG2+ L3.6pl, ABCG2+ L3.6sl, SSEA4+ A13A, and SSEA4+ A13B tumorspheres as compared to HPDE6c7
	MFI_SOX2
ABCG2+ L3.6pl_R1	5713
ABCG2+ L3.6pl_R2	6718
ABCG2+ L3.6pl_R3	6545
	MFI_SOX2
ABCG2+ L3.6sl_R1	6516
ABCG2+ L3.6sl_R2	6067
ABCG2+ L3.6sl_R3	6015
	MFI_SOX2
SSEA4+ A13A_R1	5147
SSEA4+ A13A_R2	4821
SSEA4+ A13A_R3	5246
	MFI_SOX2
SSEA4+ A13B_R1	8318
SSEA4+ A13B_R2	10019
SSEA4+ A13B_R3	8027
	MFI_SOX2
HPDE6c7_R1	1828
HPDE6c7_R2	1791
HPDE6c7_R3	1764

## Sheet: Figure 2
c. Western blot analysis of SMAD2/3 Co-IPs versus control IgG co-IP from nuclear protein d. Western blot analysis of SMAD2/3 Co-IPs versus control IgG co-IP from nuclear protein
extracts of L3.6pl and L3.6sl monolayer cells treated with INHBA (100 ng/ml) for 24 hours. extracts of ABCG2+ L3.6pl and ABCG2+ L3.6sl tumorspheres treated with INHBA (100 ng/ml) for 24 hours.
		L3.6pl		L3.6sl										ABCG2+ L3.6pl		ABCG2+ L3.6sl
f. Western blot analysis of PHF5A IP in 3 biological replicates of PHF5A Co-IP versus control IgG Co-IP from nuclear protein l. Western blot analysis of nuclear Co-IPs of PHF5A versus control IgG in ABCG2+ L3.6pl, ABCG2+ L3.6sl, and SSEA4+ A13A tumorspheres.
extracts of ABCG2+ L3.6pl tumorspheres.
m. Western blot analysis of nuclear Co-IPs of PHF14 versus control IgG in ABCG2+ L3.6pl, ABCG2+ L3.6sl, and SSEA4+ A13A tumorspheres.
n and o, Western blot analysis of subcellular localization of PHF5A and PHF14 in fractionated protein extracts (cytoplasm, nucleus, and nuclear membrane) from SSEA4+ A13B (n) and SSEA4+ A13A (o) tumorspheres.
					SSEA4+ A13A			SSEA4+ A13B

## Sheet: Figure 3
b. ChIP-seq data of genes with DNA-binding sites cooccupied by PHF5A and PHF14 in ABCG2+ L3.6pl tumorspheres
Chromosomes	Start	End	Peak width	Target gene Ensemb ID	Target gene start	Target gene end	Target gene length	Target gene strand	Distance	Inside feature	Gene_name
chr1	31580176	31580246	71	ENSG00000229167	31571585	31575573	3989	-	4602	upstream	RP11-73M7.1
chr1	31580176	31580246	71	ENSG00000142910	31576485	31587686	11202	+	0	inside	TINAGL1
chr1	149558423	149558493	71	ENSG00000271383	149390623	149556361	165739	+	2061	downstream	NBPF19
chr1	149812052	149812218	167	ENSG00000203814	149782689	149812373	29685	-	0	inside	HIST2H2BF
chr1	149812052	149812218	167	ENSG00000183598	149813271	149813681	411	-	1052	downstream	HIST2H3D
chr1	149887075	149887135	61	ENSG00000184678	149884459	149886652	2194	-	422	upstream	HIST2H2BE
chr1	149887075	149887135	61	ENSG00000184260	149886975	149887364	390	+	0	inside	HIST2H2AC
chr1	149887075	149887135	61	ENSG00000184270	149887524	149887916	393	-	388	downstream	HIST2H2AB
chr1	149887075	149887135	61	ENSG00000178096	149887890	149900798	12909	+	754	upstream	BOLA1
chr1	225078769	225078891	123	ENSG00000185842	224896262	225399292	503031	+	0	inside	DNAH14
chr1	226944700	226944755	56	ENSG00000163050	226897536	226987545	90010	+	0	inside	COQ8A
chr10	6467297	6467430	134	ENSG00000065675	6427143	6580301	153159	-	0	inside	PRKCQ
chr10	104396371	104396463	93	ENSG00000120051	104353764	104455090	101327	+	0	inside	CFAP58
chr10	125098657	125098800	144	ENSG00000175029	124984317	125161170	176854	-	0	inside	CTBP2
chr11	9675319	9675405	87	ENSG00000133789	9664077	9752991	88915	+	0	inside	SWAP70
chr11	11246549	11246966	418	ENSG00000255260	11243188	11243715	528	-	2833	upstream	CTD-3224I3.3
chr11	29724662	29724712	51	ENSG00000254734	29713909	29881714	167806	+	0	inside	CTD-3138F19.1
chr11	29724662	29724712	51	ENSG00000243505	29721399	29721684	286	-	2977	upstream	RN7SL240P
chr11	29724662	29724712	51	ENSG00000240554	29725764	29726565	802	+	1051	upstream	RPL7AP58
chr11	82143079	82143164	86	ENSG00000245832	81879851	82718082	838232	-	0	inside	MIR4300HG
chr11	88092328	88092439	112	ENSG00000255102	88061774	88098147	36374	-	0	inside	RP11-164N3.2
chr11	107590332	107590443	112	ENSG00000270969	107585901	107586903	1003	-	3428	upstream	CTD-2355J17.2
chr11	107590332	107590443	112	ENSG00000110675	107591091	107666779	75689	+	647	upstream	ELMOD1
chr12	14770775	14770898	124	ENSG00000261324	14762504	14767931	5428	-	2843	upstream	RP11-174G6.5
chr12	14770775	14770898	124	ENSG00000197837	14767999	14771131	3133	-	0	inside	HIST4H4
chr12	14770775	14770898	124	ENSG00000246705	14774383	14778002	3620	+	3484	upstream	H2AFJ
chr12	53498909	53498992	84	ENSG00000139625	53479669	53500063	20395	-	0	inside	MAP3K12
chr12	53498909	53498992	84	ENSG00000270175	53500162	53500936	775	-	1169	downstream	RP11-793H13.11
chr12	53498909	53498992	84	ENSG00000139546	53500921	53506431	5511	+	1928	upstream	TARBP2
chr12	78064408	78064464	57	ENSG00000067798	77324641	78213008	888368	+	0	inside	NAV3
chr12	78064408	78064464	57	ENSG00000258225	78052181	78091737	39557	-	0	inside	RP11-136F16.1
chr12	86376781	86376858	78	ENSG00000182050	85955666	86838904	883239	-	0	inside	MGAT4C
chr12	95837290	95837340	51	ENSG00000258343	95795345	95858839	63495	-	0	inside	RP11-536G4.2
chr12	110387215	110387432	218	ENSG00000196510	110372900	110403730	30831	-	0	inside	ANAPC7
chr12	110387215	110387432	218	ENSG00000258210	110387463	110445548	58086	-	30	downstream	RP11-478C19.2
chr12	118757667	118757785	119	ENSG00000256750	118758754	118761679	2926	-	968	downstream	RP11-3L23.2
chr12	124092751	124092771	21	ENSG00000178882	123973241	124316024	342784	+	0	inside	FAM101A
chr12	124092924	124093274	351	ENSG00000178882	123973241	124316024	342784	+	0	inside	FAM101A
chr13	27583169	27583257	89	ENSG00000139517	27545911	27620404	74494	-	0	inside	LNX2
chr13	38813470	38813550	81	ENSG00000150893	38687129	38887131	200003	+	0	inside	FREM2
chr13	48654253	48654326	74	ENSG00000152207	48653711	48711226	57516	+	0	inside	CYSLTR2
chr14	23424024	23424059	36	ENSG00000092054	23412738	23435718	22981	-	0	inside	MYH7
chr14	23424024	23424059	36	LRG_384	23412738	23435661	22924	-	0	inside	MYH7
chr14	63395528	63395593	66	ENSG00000154001	63371357	63543374	172018	-	0	inside	PPP2R5E
chr14	76564750	76564834	85	ENSG00000259124	76495363	76726712	231350	-	0	inside	RP11-187O7.3
chr14	77269672	77269783	112	ENSG00000165553	77265483	77271312	5830	-	0	inside	NGB
chr15	44288463	44288556	94	ENSG00000166734	44288729	44415758	127030	+	172	upstream	CASC4
chr15	45461849	45461908	60	ENSG00000259354	45448427	45513767	65341	+	0	inside	RP11-519G16.3
chr15	45463374	45463427	54	ENSG00000259354	45448427	45513767	65341	+	0	inside	RP11-519G16.3
chr15	89325052	89325206	155	ENSG00000140521	89305198	89334861	29664	-	0	inside	POLG
chr15	89325052	89325206	155	ENSG00000275101	89326739	89326810	72	-	1532	downstream	MIR6766
chr16	3849379	3849486	108	ENSG00000005339	3725054	3880726	155673	-	0	inside	CREBBP
chr16	50589749	50589820	72	ENSG00000140807	50548330	50649249	100920	+	0	inside	NKD1
chr16	61768335	61768411	77	ENSG00000150394	61647242	62037035	389794	-	0	inside	CDH8
chr16	76850852	76850923	72	ENSG00000259995	76736342	76928169	191828	+	0	inside	CTD-2336H13.2
chr17	113199	113267	69	ENSG00000280136	88641	118578	29938	-	0	inside	RP11-1228E12.2
chr17	8138881	8138953	73	ENSG00000179094	8140472	8156506	16035	-	1518	downstream	PER1
chr17	10450519	10450622	104	ENSG00000272736	10383132	10537862	154731	+	0	inside	RP11-799N11.1
chr17	10450519	10450622	104	ENSG00000272975	10383144	10623886	240743	+	0	inside	MYHAS
chr17	10450519	10450622	104	ENSG00000264424	10443290	10469559	26270	-	0	inside	MYH4
chr17	19508181	19508251	71	ENSG00000142494	19495385	19579034	83650	+	0	inside	SLC47A1
chr17	41264475	41264534	60	ENSG00000212659	41265339	41266641	1303	+	804	upstream	KRTAP9-6
chr17	75035115	75035185	71	ENSG00000180901	75032575	75065889	33315	+	0	inside	KCTD2
chr17	75035115	75035185	71	ENSG00000281674	75038085	75038357	273	+	2899	upstream	AC087651.2
chr18	108108	108184	77	ENSG00000263006	109065	122219	13155	+	880	upstream	ROCK1P1
chr18	1747055	1747186	132	ENSG00000266450	1655177	1779955	124779	+	0	inside	CTD-2015H3.2
chr18	24170511	24170563	53	ENSG00000141447	24162044	24397880	235837	-	0	inside	OSBPL1A
chr18	24170511	24170563	53	ENSG00000199874	24170505	24170623	119	-	0	inside	RNA5SP452
chr18	31032556	31032614	59	ENSG00000134762	30990008	31042815	52808	-	0	inside	DSC3
chr18	63331275	63331342	68	ENSG00000119537	63327726	63367510	39785	-	0	inside	KDSR
chr19	4247581	4247694	114	ENSG00000280247	4246339	4247358	1020	-	222	upstream	AC005578.3
chr19	4247581	4247694	114	ENSG00000105248	4247079	4269090	22012	+	0	inside	CCDC94
chr19	16875182	16875237	56	ENSG00000127511	16829400	16880353	50954	+	0	inside	SIN3B
chr19	53506412	53506517	106	ENSG00000213777	53503392	53512687	9296	+	0	inside	CTD-2224J9.8
chr2	1221756	1222150	395	ENSG00000172554	950868	1367613	416746	+	0	inside	SNTG2
chr2	2295545	2295775	231	ENSG00000186487	1789113	2331260	542148	-	0	inside	MYT1L
chr2	11561665	11561754	90	ENSG00000196208	11482341	11642788	160448	+	0	inside	GREB1
chr2	11561665	11561754	90	ENSG00000251718	11561194	11561306	113	+	358	downstream	RNU2-13P
chr2	11561665	11561754	90	ENSG00000202248	11561661	11561779	119	-	0	inside	RNA5SP85
chr2	38088759	38088861	103	ENSG00000138061	38066973	38109902	42930	-	0	inside	CYP1B1
chr2	38088759	38088861	103	ENSG00000232973	38073447	38231651	158205	+	0	inside	CYP1B1-AS1
chr2	45415690	45415777	88	ENSG00000068784	45388680	45612165	223486	-	0	inside	SRBD1
chr2	47323050	47323111	62	ENSG00000234690	47192405	47345074	152670	-	0	inside	AC073283.4
chr2	51805327	51805431	105	ENSG00000231918	51032601	52407917	1375317	+	0	inside	AC007682.1
chr2	95038479	95038555	77	ENSG00000172005	95025677	95053996	28320	+	0	inside	MAL
chr2	101785673	101785796	124	ENSG00000071054	101696850	101894689	197840	+	0	inside	MAP4K4
chr2	142906074	142906124	51	ENSG00000115919	142877498	143055832	178335	+	0	inside	KYNU
chr2	143346171	143346237	67	ENSG00000075884	143091362	143768352	676991	+	0	inside	ARHGAP15
chr2	143346171	143346237	67	ENSG00000228655	143295421	143480789	185369	-	0	inside	AC096558.1
chr2	143346171	143346237	67	ENSG00000257640	143295586	143572105	276520	-	0	inside	RP11-570L15.2
chr2	198277579	198277709	131	ENSG00000115896	197804702	198572581	767880	+	0	inside	PLCL1
chr2	218583197	218583283	87	ENSG00000144580	218568580	218597080	28501	+	0	inside	CNOT9
chr2	222332775	222332855	81	ENSG00000237732	222318275	222352989	34715	+	0	inside	AC010980.2
chr20	29299966	29300016	51	ENSG00000283568	29297095	29297246	152	-	2719	upstream	5_8S_rRNA
chr20	36065052	36065126	75	ENSG00000277235	36064243	36064563	321	-	488	upstream	RP4-550H1.7
chr20	36466988	36467041	54	ENSG00000080845	36306336	36528637	222302	+	0	inside	DLGAP4
chr20	36609157	36609253	97	ENSG00000259399	36574553	36612384	37832	+	0	inside	TGIF2-C20orf24
chr20	36609157	36609253	97	ENSG00000101084	36605734	36612557	6824	+	0	inside	C20orf24
chr21	32771844	32771990	147	ENSG00000159086	32733899	32771858	37960	-	0	overlapStart	PAXBP1
chr21	32771844	32771990	147	ENSG00000205930	32772100	32893735	121636	+	109	upstream	C21orf62-AS1
chr21	38743178	38743322	145	ENSG00000223806	38739021	38747460	8440	-	0	inside	LINC00114
chr21	45980807	45980941	135	ENSG00000142156	45981737	46005050	23314	+	795	upstream	COL6A1
chr21	45980807	45980941	135	LRG_475	45981749	46005049	23301	+	807	upstream	COL6A1
chr22	18730537	18730659	123	ENSG00000182824	18733914	18757906	23993	+	3254	upstream	AC008132.15
chr22	25093738	25093886	149	ENSG00000197077	24952730	25197448	244719	+	0	inside	KIAA1671
chr22	25218707	25218764	58	ENSG00000244752	25219522	25231869	12348	+	757	upstream	CRYBB2
chr22	40007498	40007552	55	ENSG00000133477	39994949	40043529	48581	+	0	inside	FAM83F
chr22	44122494	44122606	113	ENSG00000188677	43999211	44172949	173739	+	0	inside	PARVB
chr22	44300100	44300153	54	ENSG00000138944	44243667	44312851	69185	-	0	inside	KIAA1644
chr3	19308702	19308752	51	ENSG00000183960	19148454	19535646	387193	+	0	inside	KCNH8
chr3	32169026	32169092	67	ENSG00000152642	32105689	32168713	63025	+	312	downstream	GPD1L
chr3	32169026	32169092	67	LRG_419	32106511	32168715	62205	+	310	downstream	GPD1L
chr3	36824929	36824994	66	ENSG00000279727	36819276	36822498	3223	-	2430	upstream	RP11-640L9.1
chr3	36824929	36824994	66	ENSG00000281100	36823151	36825158	2008	-	0	inside	RP11-640L9.2
chr3	36824929	36824994	66	ENSG00000168016	36826820	36945057	118238	-	1825	downstream	TRANK1
chr3	38084383	38084518	136	ENSG00000008226	38039205	38124025	84821	+	0	inside	DLEC1
chr3	129172571	129172698	128	ENSG00000169714	129169484	129183922	14439	-	0	inside	CNBP
chr3	136702078	136702155	78	ENSG00000118007	136336233	136752403	416171	-	0	inside	STAG1
chr4	2243878	2244030	153	ENSG00000130997	2071918	2242121	170204	-	1756	upstream	POLN
chr4	2243878	2244030	153	ENSG00000214367	2227464	2242164	14701	-	1713	upstream	HAUS3
chr4	113462281	113462338	58	ENSG00000145349	113451032	113761927	310896	-	0	inside	CAMK2D
chr4	114929027	114929075	49	ENSG00000138653	114827763	115113876	286114	-	0	inside	NDST4
chr4	135995966	135996097	132	ENSG00000207322	135995929	135996092	164	-	0	overlapStart	RNU1-89P
chr4	146104202	146104273	72	ENSG00000251024	146077846	146108157	30312	-	0	inside	RP11-203B7.1
chr4	186136953	186137010	58	ENSG00000109794	186104419	186172667	68249	+	0	inside	FAM149A
chr4	190179541	190179619	79	ENSG00000260596	190173774	190185942	12169	+	0	inside	DUX4
chr5	10545291	10545358	68	ENSG00000280017	10541454	10543192	1739	+	2098	downstream	RP11-54F2.9
chr5	14157497	14157591	95	ENSG00000038382	14143702	14532128	388427	+	0	inside	TRIO
chr5	93581877	93581939	63	ENSG00000237187	93409359	93585648	176290	-	0	inside	NR2F1-AS1
chr5	93581877	93581939	63	ENSG00000175745	93583337	93594615	11279	+	1397	upstream	NR2F1
chr5	142949188	142949230	43	ENSG00000145819	142770384	143229011	458628	+	0	inside	ARHGAP26
chr5	170589720	170589780	61	ENSG00000182132	170353487	170736632	383146	+	0	inside	KCNIP1
chr5	178884772	178884859	88	ENSG00000178338	178859953	178888122	28170	+	0	inside	ZNF354B
chr5	178884772	178884859	88	ENSG00000206624	178884715	178884879	165	+	0	inside	RNU1-39P
chr6	11037147	11037206	60	ENSG00000197977	10980759	11044314	63556	-	0	inside	ELOVL2
chr6	26017392	26017441	50	ENSG00000224447	26016379	26016601	223	+	790	downstream	HIST1H1PS2
chr6	26017392	26017441	50	ENSG00000124610	26017085	26017732	648	-	0	inside	HIST1H1A
chr6	26017392	26017441	50	ENSG00000275714	26020490	26020900	411	+	3048	upstream	HIST1H3A
chr6	26017392	26017441	50	ENSG00000278637	26021679	26021990	312	+	4237	upstream	HIST1H4A
chr6	26045564	26045670	107	ENSG00000276410	26043277	26043657	381	-	1906	upstream	HIST1H2BB
chr6	26045564	26045670	107	ENSG00000234816	26043989	26044357	369	+	1206	downstream	U91328.2
chr6	26045564	26045670	107	ENSG00000278272	26045411	26045821	411	+	0	inside	HIST1H3C
chr6	26123521	26123653	133	ENSG00000180596	26114873	26123926	9054	-	0	inside	HIST1H2BC
chr6	26123521	26123653	133	ENSG00000180573	26124145	26139116	14972	+	491	upstream	HIST1H2AC
chr6	26188941	26189034	94	ENSG00000277157	26188765	26189076	312	-	0	inside	HIST1H4D
chr6	26197043	26197196	154	ENSG00000216331	26195554	26196633	1080	+	409	downstream	HIST1H1PS1
chr6	26197043	26197196	154	ENSG00000282988	26195595	26199293	3699	-	0	inside	RP1-34B20.21
chr6	26197043	26197196	154	ENSG00000197409	26196840	26197250	411	-	0	inside	HIST1H3D
chr6	26197043	26197196	154	ENSG00000196866	26198851	26199243	393	-	1654	downstream	HIST1H2AD
chr6	26197043	26197196	154	ENSG00000277224	26199520	26200715	1196	+	2323	upstream	HIST1H2BF
chr6	26197043	26197196	154	ENSG00000217275	26202156	26202654	499	+	4959	upstream	RP1-34B20.4
chr6	26198877	26198941	65	ENSG00000216331	26195554	26196633	1080	+	2243	downstream	HIST1H1PS1
chr6	26198877	26198941	65	ENSG00000282988	26195595	26199293	3699	-	0	inside	RP1-34B20.21
chr6	26198877	26198941	65	ENSG00000197409	26196840	26197250	411	-	1626	upstream	HIST1H3D
chr6	26198877	26198941	65	ENSG00000196866	26198851	26199243	393	-	0	inside	HIST1H2AD
chr6	26198877	26198941	65	ENSG00000277224	26199520	26200715	1196	+	578	upstream	HIST1H2BF
chr6	26198877	26198941	65	ENSG00000217275	26202156	26202654	499	+	3214	upstream	RP1-34B20.4
chr6	26216301	26216364	64	ENSG00000273802	26215159	26216692	1534	-	0	inside	HIST1H2BG
chr6	26216301	26216364	64	ENSG00000277075	26216975	26217483	509	+	610	upstream	HIST1H2AE
chr6	26216301	26216364	64	ENSG00000277720	26219045	26219240	196	+	2680	upstream	RP1-34B20.19
chr6	26225353	26225486	134	ENSG00000274750	26224199	26227473	3275	+	0	inside	HIST1H3E
chr6	27133135	27133199	65	ENSG00000124635	27125897	27132750	6854	-	384	upstream	HIST1H2BJ
chr6	27133135	27133199	65	ENSG00000196787	27133042	27135291	2250	+	0	inside	HIST1H2AG
chr6	27303796	27303859	64	ENSG00000158553	27285903	27312170	26268	-	0	inside	POM121L2
chr6	27807599	27807732	134	ENSG00000217862	27807075	27807339	265	+	259	downstream	HIST1H4PS1
chr6	27807599	27807732	134	ENSG00000185130	27807444	27807931	488	-	0	inside	HIST1H2BL
chr6	27807599	27807732	134	ENSG00000196747	27808199	27808701	503	+	466	upstream	HIST1H2AI
chr6	27807599	27807732	134	ENSG00000278828	27810064	27811300	1237	+	2331	upstream	HIST1H3H
chr6	27810366	27810465	100	ENSG00000185130	27807444	27807931	488	-	2434	upstream	HIST1H2BL
chr6	27810366	27810465	100	ENSG00000196747	27808199	27808701	503	+	1664	downstream	HIST1H2AI
chr6	27810366	27810465	100	ENSG00000278828	27810064	27811300	1237	+	0	inside	HIST1H3H
chr6	27810366	27810465	100	ENSG00000273703	27815044	27815424	381	+	4578	upstream	HIST1H2BM
chr6	27865415	27865699	285	ENSG00000233822	27837760	27865798	28039	+	0	inside	HIST1H2BN
chr6	27865415	27865699	285	ENSG00000217646	27864062	27864401	340	-	1013	upstream	HIST1H2BPS2
chr6	27865415	27865699	285	ENSG00000276903	27865355	27865747	393	+	0	inside	HIST1H2AL
chr6	27865415	27865699	285	ENSG00000184357	27866849	27867529	681	-	1149	downstream	HIST1H1B
chr6	35882065	35882170	106	ENSG00000096063	35832966	35921342	88377	-	0	inside	SRPK1
chr6	42262439	42262609	171	ENSG00000124496	42224931	42452051	227121	-	0	inside	TRERF1
chr6	46734410	46734479	70	ENSG00000146070	46704201	46735693	31493	-	0	inside	PLA2G7
chr6	113930731	113930785	55	ENSG00000196591	113933028	114011308	78281	-	2242	downstream	HDAC2
chr6	145850319	145850399	81	ENSG00000235652	145799409	145886585	87177	+	0	inside	RP11-545I5.3
chr6	147790735	147790809	75	ENSG00000227681	147660703	147953937	293235	+	0	inside	RP11-307P5.1
chr6	170174005	170174139	135	ENSG00000273100	170178681	170179660	980	+	4541	upstream	RP11-302L19.3
chr7	22587030	22587131	102	ENSG00000105889	22419444	22632925	213482	-	0	inside	STEAP1B
chr7	22587030	22587131	102	ENSG00000225541	22571607	22661792	90186	-	0	inside	AC002480.5
chr7	22587030	22587131	102	ENSG00000232949	22589705	22591622	1918	+	2573	upstream	AC002480.4
chr7	24962428	24962484	57	ENSG00000070882	24796539	24981634	185096	-	0	inside	OSBPL3
chr7	31794039	31794153	115	ENSG00000154678	31751179	32299329	548151	-	0	inside	PDE1C
chr7	71798051	71798174	124	ENSG00000183166	71779491	72447151	667661	-	0	inside	CALN1
chr7	90895338	90895443	106	ENSG00000058091	90466424	91210590	744167	+	0	inside	CDK14
chr7	131444719	131444821	103	ENSG00000128585	131110096	131496636	386541	+	0	inside	MKLN1
chr7	132132381	132132491	111	ENSG00000221866	132123332	132648688	525357	-	0	inside	PLXNA4
chr7	141731748	141731875	128	ENSG00000228775	141704338	141738346	34009	-	0	inside	WEE2-AS1
chr7	141731748	141731875	128	ENSG00000214102	141708353	141731271	22919	+	476	downstream	WEE2
chr7	157461263	157461616	354	ENSG00000234210	157466231	157499716	33486	+	4614	upstream	AC006372.4
chr8	1833364	1833479	116	ENSG00000283239	1763888	1958627	194740	+	0	inside	RP11-439C15.6
chr8	1833364	1833479	116	ENSG00000104728	1823976	1958641	134666	+	0	inside	ARHGEF10
chr8	1833364	1833479	116	LRG_234	1823983	1958641	134659	+	0	inside	ARHGEF10
chr8	3712378	3712453	76	ENSG00000183117	2935353	4994972	2059620	-	0	inside	CSMD1
chr8	22396433	22396562	130	ENSG00000104635	22367249	22434129	66881	+	0	inside	SLC39A14
chr8	37701382	37701463	82	ENSG00000183779	37695751	37700021	4271	+	1360	downstream	ZNF703
chr8	64150866	64150921	56	ENSG00000253554	63687179	64368558	681380	-	0	inside	RP11-32K4.1
chr8	143038449	143038571	123	ENSG00000177335	143039209	143059942	20734	+	637	upstream	C8orf31
chr9	20414282	20414391	110	ENSG00000171843	20341665	20622543	280879	-	0	inside	MLLT3
chr9	20414282	20414391	110	ENSG00000263790	20411148	20411238	91	-	3043	upstream	MIR4473
chr9	20414282	20414391	110	ENSG00000222202	20418321	20418427	107	+	3929	upstream	RNU4-26P
chr9	28355234	28355344	111	ENSG00000174482	27948078	28670286	722209	-	0	inside	LINGO2
chr9	119497377	119497487	111	ENSG00000260970	119495375	119524125	28751	+	0	inside	RP11-295D22.1
chr9	133382539	133382602	64	ENSG00000198870	133376367	133406096	29730	+	0	inside	STKLD1
chr9	133563830	133563983	154	ENSG00000197859	133532164	133575519	43356	+	0	inside	ADAMTSL2
chr9	133564416	133564436	21	ENSG00000197859	133532164	133575519	43356	+	0	inside	ADAMTSL2
chrX	46917838	46917893	56	ENSG00000102221	46912276	47061242	148967	+	0	inside	JADE3
chrX	53908945	53909036	92	ENSG00000201618	53909054	53909161	108	+	17	upstream	RNA5SP505
chrX	71255088	71255165	78	ENSG00000147130	71239624	71255146	15523	-	0	overlapStart	ZMYM3
chrX	110964850	110964900	51	ENSG00000077264	110944285	111227361	283077	+	0	inside	PAK3
chrX	156030684	156030745	62	ENSG00000227159	156025664	156027877	2214	-	2806	upstream	DDX11L16

## Sheet: Figure 4
i. Western blot analysis of PHF5A Co-IP versus control IgG Co-IP in a nuclear protein extract from ABCG2+ L3.6pl tumorspheres.

## Sheet: Figure 5
d. Effect of OICR-9429 on the percentage (%) of SSEA4+ FG cells as compared to DMSO-treated cells (control)													e. Effect of OICR-9429 on tumorsphere formation in FG cells as compared to DMSO-treated cells (control)
	Replicate 1	Replicate 2	Replicate 3											Replicate 1	Replicate 2	Replicate 3
DMSO	2.37	1.945	1.711										DMSO	0.9842	1.0463	0.9701
OICR-9429	0.675	0.57	0.704										OICR-9429	0.5089	0.3424	0.4363
													f. Concentration curve analysis demonstrating the effect of OICR-9429 on the viability of FG cells
													Conc	Replicate 1	Replicate 2	Replicate 3
													0	102.87	101.48	95.65
													0.01	103.691	95.274	106.56
													0.1	96.974	99.683	91.717
													1	78.735	86.046	91.148
													10	44.524	34.269	38.923
													100	37.632	28.178	33.831
													200	34.819	32.436	29.553
j. Western blot analyses of PHF5A Co-IP versus control IgG Co-IP in nuclear protein extracts from ABCG2+ L3.6sl tumorspheres. k. Western blot analyses of PHF5A co-IP versus control IgG Co-IP in nuclear protein extracts from SSEA4+ A13A tumorspheres. l. ChIP-seq data of genes with DNA-binding sites cooccupied by KMT2A, PHF5A, and PHF14 in ABCG2+ L3.6pl tumorspheres
																					Chromosomes	Start	End	Peak width	Target gene Ensembl ID	Target gene start	Target gene end	Target gene length	Target gene strand	Distance	InsideFeature	Gene_name
																					chr1	31580176	31580246	71	ENSG00000229167	31571585	31575573	3989	-	4602	upstream	RP11-73M7.1
																					chr1	31580176	31580246	71	ENSG00000142910	31576485	31587686	11202	+	0	inside	TINAGL1
																					chr1	149558423	149558493	71	ENSG00000271383	149390623	149556361	165739	+	2061	downstream	NBPF19
																					chr1	149812063	149812155	93	ENSG00000203814	149782689	149812373	29685	-	0	inside	HIST2H2BF
																					chr1	149812063	149812155	93	ENSG00000183598	149813271	149813681	411	-	1115	downstream	HIST2H3D
																					chr1	225078769	225078891	123	ENSG00000185842	224896262	225399292	503031	+	0	inside	DNAH14
																					chr1	226944700	226944755	56	ENSG00000163050	226897536	226987545	90010	+	0	inside	COQ8A
																					chr10	6467297	6467430	134	ENSG00000065675	6427143	6580301	153159	-	0	inside	PRKCQ
																					chr10	104396371	104396463	93	ENSG00000120051	104353764	104455090	101327	+	0	inside	CFAP58
																					chr10	125098657	125098800	144	ENSG00000175029	124984317	125161170	176854	-	0	inside	CTBP2
																					chr11	9675319	9675405	87	ENSG00000133789	9664077	9752991	88915	+	0	inside	SWAP70
																					chr11	11246549	11246966	418	ENSG00000255260	11243188	11243715	528	-	2833	upstream	CTD-3224I3.3
																					chr11	29724662	29724712	51	ENSG00000254734	29713909	29881714	167806	+	0	inside	CTD-3138F19.1
																					chr11	29724662	29724712	51	ENSG00000243505	29721399	29721684	286	-	2977	upstream	RN7SL240P
																					chr11	29724662	29724712	51	ENSG00000240554	29725764	29726565	802	+	1051	upstream	RPL7AP58
																					chr11	82143079	82143164	86	ENSG00000245832	81879851	82718082	838232	-	0	inside	MIR4300HG
																					chr11	88092328	88092439	112	ENSG00000255102	88061774	88098147	36374	-	0	inside	RP11-164N3.2
																					chr11	107590332	107590443	112	ENSG00000270969	107585901	107586903	1003	-	3428	upstream	CTD-2355J17.2
																					chr11	107590332	107590443	112	ENSG00000110675	107591091	107666779	75689	+	647	upstream	ELMOD1
																					chr12	53498909	53498992	84	ENSG00000139625	53479669	53500063	20395	-	0	inside	MAP3K12
																					chr12	53498909	53498992	84	ENSG00000270175	53500162	53500936	775	-	1169	downstream	RP11-793H13.11
																					chr12	53498909	53498992	84	ENSG00000139546	53500921	53506431	5511	+	1928	upstream	TARBP2
																					chr12	86376782	86376848	67	ENSG00000182050	85955666	86838904	883239	-	0	inside	MGAT4C
																					chr12	95837294	95837340	47	ENSG00000258343	95795345	95858839	63495	-	0	inside	RP11-536G4.2
																					chr12	110387215	110387432	218	ENSG00000196510	110372900	110403730	30831	-	0	inside	ANAPC7
																					chr12	110387215	110387432	218	ENSG00000258210	110387463	110445548	58086	-	30	downstream	RP11-478C19.2
																					chr12	118757667	118757785	119	ENSG00000256750	118758754	118761679	2926	-	968	downstream	RP11-3L23.2
																					chr12	124092751	124092771	21	ENSG00000178882	123973241	124316024	342784	+	0	inside	FAM101A
																					chr12	124092924	124093274	351	ENSG00000178882	123973241	124316024	342784	+	0	inside	FAM101A
																					chr13	27583169	27583257	89	ENSG00000139517	27545911	27620404	74494	-	0	inside	LNX2
																					chr13	38813470	38813550	81	ENSG00000150893	38687129	38887131	200003	+	0	inside	FREM2
																					chr13	48654253	48654326	74	ENSG00000152207	48653711	48711226	57516	+	0	inside	CYSLTR2
																					chr14	63395539	63395588	50	ENSG00000154001	63371357	63543374	172018	-	0	inside	PPP2R5E
																					chr14	76564750	76564834	85	ENSG00000259124	76495363	76726712	231350	-	0	inside	RP11-187O7.3
																					chr14	77269672	77269783	112	ENSG00000165553	77265483	77271312	5830	-	0	inside	NGB
																					chr15	44288463	44288556	94	ENSG00000166734	44288729	44415758	127030	+	172	upstream	CASC4
																					chr15	45461849	45461908	60	ENSG00000259354	45448427	45513767	65341	+	0	inside	RP11-519G16.3
																					chr15	45463374	45463427	54	ENSG00000259354	45448427	45513767	65341	+	0	inside	RP11-519G16.3
																					chr15	89325052	89325206	155	ENSG00000140521	89305198	89334861	29664	-	0	inside	POLG
																					chr15	89325052	89325206	155	ENSG00000275101	89326739	89326810	72	-	1532	downstream	MIR6766
																					chr16	3849379	3849486	108	ENSG00000005339	3725054	3880726	155673	-	0	inside	CREBBP
																					chr16	61768335	61768411	77	ENSG00000150394	61647242	62037035	389794	-	0	inside	CDH8
																					chr16	76850852	76850923	72	ENSG00000259995	76736342	76928169	191828	+	0	inside	CTD-2336H13.2
																					chr17	113199	113267	69	ENSG00000280136	88641	118578	29938	-	0	inside	RP11-1228E12.2
																					chr17	8138881	8138953	73	ENSG00000179094	8140472	8156506	16035	-	1518	downstream	PER1
																					chr17	10450519	10450622	104	ENSG00000272736	10383132	10537862	154731	+	0	inside	RP11-799N11.1
																					chr17	10450519	10450622	104	ENSG00000272975	10383144	10623886	240743	+	0	inside	MYHAS
																					chr17	10450519	10450622	104	ENSG00000264424	10443290	10469559	26270	-	0	inside	MYH4
																					chr17	19508181	19508251	71	ENSG00000142494	19495385	19579034	83650	+	0	inside	SLC47A1
																					chr17	41264475	41264532	58	ENSG00000212659	41265339	41266641	1303	+	806	upstream	KRTAP9-6
																					chr17	75035117	75035185	69	ENSG00000180901	75032575	75065889	33315	+	0	inside	KCTD2
																					chr17	75035117	75035185	69	ENSG00000281674	75038085	75038357	273	+	2899	upstream	AC087651.2
																					chr18	108108	108184	77	ENSG00000263006	109065	122219	13155	+	880	upstream	ROCK1P1
																					chr18	1747055	1747186	132	ENSG00000266450	1655177	1779955	124779	+	0	inside	CTD-2015H3.2
																					chr18	31032556	31032614	59	ENSG00000134762	30990008	31042815	52808	-	0	inside	DSC3
																					chr18	63331275	63331342	68	ENSG00000119537	63327726	63367510	39785	-	0	inside	KDSR
																					chr19	4247581	4247694	114	ENSG00000280247	4246339	4247358	1020	-	222	upstream	AC005578.3
																					chr19	4247581	4247694	114	ENSG00000105248	4247079	4269090	22012	+	0	inside	CCDC94
																					chr19	53506412	53506517	106	ENSG00000213777	53503392	53512687	9296	+	0	inside	CTD-2224J9.8
																					chr2	1221756	1222150	395	ENSG00000172554	950868	1367613	416746	+	0	inside	SNTG2
																					chr2	2295545	2295775	231	ENSG00000186487	1789113	2331260	542148	-	0	inside	MYT1L
																					chr2	11561665	11561754	90	ENSG00000196208	11482341	11642788	160448	+	0	inside	GREB1
																					chr2	11561665	11561754	90	ENSG00000251718	11561194	11561306	113	+	358	downstream	RNU2-13P
																					chr2	11561665	11561754	90	ENSG00000202248	11561661	11561779	119	-	0	inside	RNA5SP85
																					chr2	38088759	38088861	103	ENSG00000138061	38066973	38109902	42930	-	0	inside	CYP1B1
																					chr2	38088759	38088861	103	ENSG00000232973	38073447	38231651	158205	+	0	inside	CYP1B1-AS1
																					chr2	45415690	45415777	88	ENSG00000068784	45388680	45612165	223486	-	0	inside	SRBD1
																					chr2	47323050	47323111	62	ENSG00000234690	47192405	47345074	152670	-	0	inside	AC073283.4
																					chr2	51805327	51805431	105	ENSG00000231918	51032601	52407917	1375317	+	0	inside	AC007682.1
																					chr2	95038479	95038555	77	ENSG00000172005	95025677	95053996	28320	+	0	inside	MAL
																					chr2	101785673	101785796	124	ENSG00000071054	101696850	101894689	197840	+	0	inside	MAP4K4
																					chr2	143346171	143346237	67	ENSG00000075884	143091362	143768352	676991	+	0	inside	ARHGAP15
																					chr2	143346171	143346237	67	ENSG00000228655	143295421	143480789	185369	-	0	inside	AC096558.1
																					chr2	143346171	143346237	67	ENSG00000257640	143295586	143572105	276520	-	0	inside	RP11-570L15.2
																					chr2	198277579	198277709	131	ENSG00000115896	197804702	198572581	767880	+	0	inside	PLCL1
																					chr2	218583197	218583283	87	ENSG00000144580	218568580	218597080	28501	+	0	inside	CNOT9
																					chr2	222332775	222332855	81	ENSG00000237732	222318275	222352989	34715	+	0	inside	AC010980.2
																					chr20	36065052	36065123	72	ENSG00000277235	36064243	36064563	321	-	488	upstream	RP4-550H1.7
																					chr20	36466988	36467035	48	ENSG00000080845	36306336	36528637	222302	+	0	inside	DLGAP4
																					chr20	36609157	36609253	97	ENSG00000259399	36574553	36612384	37832	+	0	inside	TGIF2-C20orf24
																					chr20	36609157	36609253	97	ENSG00000101084	36605734	36612557	6824	+	0	inside	C20orf24
																					chr21	32771844	32771990	147	ENSG00000159086	32733899	32771858	37960	-	0	overlapStart	PAXBP1
																					chr21	32771844	32771990	147	ENSG00000205930	32772100	32893735	121636	+	109	upstream	C21orf62-AS1
																					chr21	38743178	38743322	145	ENSG00000223806	38739021	38747460	8440	-	0	inside	LINC00114
																					chr21	45980807	45980941	135	ENSG00000142156	45981737	46005050	23314	+	795	upstream	COL6A1
																					chr21	45980807	45980941	135	LRG_475	45981749	46005049	23301	+	807	upstream	COL6A1
																					chr22	25093738	25093886	149	ENSG00000197077	24952730	25197448	244719	+	0	inside	KIAA1671
																					chr22	25218707	25218764	58	ENSG00000244752	25219522	25231869	12348	+	757	upstream	CRYBB2
																					chr22	40007498	40007552	55	ENSG00000133477	39994949	40043529	48581	+	0	inside	FAM83F
																					chr22	44122494	44122606	113	ENSG00000188677	43999211	44172949	173739	+	0	inside	PARVB
																					chr22	44300100	44300153	54	ENSG00000138944	44243667	44312851	69185	-	0	inside	KIAA1644
																					chr3	32169026	32169092	67	ENSG00000152642	32105689	32168713	63025	+	312	downstream	GPD1L
																					chr3	32169026	32169092	67	LRG_419	32106511	32168715	62205	+	310	downstream	GPD1L
																					chr3	36824929	36824994	66	ENSG00000279727	36819276	36822498	3223	-	2430	upstream	RP11-640L9.1
																					chr3	36824929	36824994	66	ENSG00000281100	36823151	36825158	2008	-	0	inside	RP11-640L9.2
																					chr3	36824929	36824994	66	ENSG00000168016	36826820	36945057	118238	-	1825	downstream	TRANK1
																					chr3	38084383	38084518	136	ENSG00000008226	38039205	38124025	84821	+	0	inside	DLEC1
																					chr3	129172571	129172698	128	ENSG00000169714	129169484	129183922	14439	-	0	inside	CNBP
																					chr3	136702080	136702153	74	ENSG00000118007	136336233	136752403	416171	-	0	inside	STAG1
																					chr4	2243878	2244030	153	ENSG00000130997	2071918	2242121	170204	-	1756	upstream	POLN
																					chr4	2243878	2244030	153	ENSG00000214367	2227464	2242164	14701	-	1713	upstream	HAUS3
																					chr4	113462281	113462338	58	ENSG00000145349	113451032	113761927	310896	-	0	inside	CAMK2D
																					chr4	114929027	114929075	49	ENSG00000138653	114827763	115113876	286114	-	0	inside	NDST4
																					chr4	135995978	135996097	120	ENSG00000207322	135995929	135996092	164	-	0	overlapStart	RNU1-89P
																					chr4	146104202	146104273	72	ENSG00000251024	146077846	146108157	30312	-	0	inside	RP11-203B7.1
																					chr4	186136953	186137005	53	ENSG00000109794	186104419	186172667	68249	+	0	inside	FAM149A
																					chr5	10545291	10545358	68	ENSG00000280017	10541454	10543192	1739	+	2098	downstream	RP11-54F2.9
																					chr5	14157497	14157591	95	ENSG00000038382	14143702	14532128	388427	+	0	inside	TRIO
																					chr5	170589720	170589780	61	ENSG00000182132	170353487	170736632	383146	+	0	inside	KCNIP1
																					chr5	178884778	178884855	78	ENSG00000178338	178859953	178888122	28170	+	0	inside	ZNF354B
																					chr5	178884778	178884855	78	ENSG00000206624	178884715	178884879	165	+	0	inside	RNU1-39P
																					chr6	11037147	11037206	60	ENSG00000197977	10980759	11044314	63556	-	0	inside	ELOVL2
																					chr6	26017392	26017441	50	ENSG00000224447	26016379	26016601	223	+	790	downstream	HIST1H1PS2
																					chr6	26017392	26017441	50	ENSG00000124610	26017085	26017732	648	-	0	inside	HIST1H1A
																					chr6	26017392	26017441	50	ENSG00000275714	26020490	26020900	411	+	3048	upstream	HIST1H3A
																					chr6	26017392	26017441	50	ENSG00000278637	26021679	26021990	312	+	4237	upstream	HIST1H4A
																					chr6	26045564	26045653	90	ENSG00000276410	26043277	26043657	381	-	1906	upstream	HIST1H2BB
																					chr6	26045564	26045653	90	ENSG00000234816	26043989	26044357	369	+	1206	downstream	U91328.2
																					chr6	26045564	26045653	90	ENSG00000278272	26045411	26045821	411	+	0	inside	HIST1H3C
																					chr6	26123521	26123640	120	ENSG00000180596	26114873	26123926	9054	-	0	inside	HIST1H2BC
																					chr6	26123521	26123640	120	ENSG00000180573	26124145	26139116	14972	+	504	upstream	HIST1H2AC
																					chr6	26188941	26189034	94	ENSG00000277157	26188765	26189076	312	-	0	inside	HIST1H4D
																					chr6	26197057	26197196	140	ENSG00000216331	26195554	26196633	1080	+	423	downstream	HIST1H1PS1
																					chr6	26197057	26197196	140	ENSG00000282988	26195595	26199293	3699	-	0	inside	RP1-34B20.21
																					chr6	26197057	26197196	140	ENSG00000197409	26196840	26197250	411	-	0	inside	HIST1H3D
																					chr6	26197057	26197196	140	ENSG00000196866	26198851	26199243	393	-	1654	downstream	HIST1H2AD
																					chr6	26197057	26197196	140	ENSG00000277224	26199520	26200715	1196	+	2323	upstream	HIST1H2BF
																					chr6	26197057	26197196	140	ENSG00000217275	26202156	26202654	499	+	4959	upstream	RP1-34B20.4
																					chr6	26198877	26198941	65	ENSG00000216331	26195554	26196633	1080	+	2243	downstream	HIST1H1PS1
																					chr6	26198877	26198941	65	ENSG00000282988	26195595	26199293	3699	-	0	inside	RP1-34B20.21
																					chr6	26198877	26198941	65	ENSG00000197409	26196840	26197250	411	-	1626	upstream	HIST1H3D
																					chr6	26198877	26198941	65	ENSG00000196866	26198851	26199243	393	-	0	inside	HIST1H2AD
																					chr6	26198877	26198941	65	ENSG00000277224	26199520	26200715	1196	+	578	upstream	HIST1H2BF
																					chr6	26198877	26198941	65	ENSG00000217275	26202156	26202654	499	+	3214	upstream	RP1-34B20.4
																					chr6	26225359	26225431	73	ENSG00000274750	26224199	26227473	3275	+	0	inside	HIST1H3E
																					chr6	27303796	27303859	64	ENSG00000158553	27285903	27312170	26268	-	0	inside	POM121L2
																					chr6	27807599	27807729	131	ENSG00000217862	27807075	27807339	265	+	259	downstream	HIST1H4PS1
																					chr6	27807599	27807729	131	ENSG00000185130	27807444	27807931	488	-	0	inside	HIST1H2BL
																					chr6	27807599	27807729	131	ENSG00000196747	27808199	27808701	503	+	469	upstream	HIST1H2AI
																					chr6	27807599	27807729	131	ENSG00000278828	27810064	27811300	1237	+	2334	upstream	HIST1H3H
																					chr6	27810392	27810445	54	ENSG00000185130	27807444	27807931	488	-	2460	upstream	HIST1H2BL
																					chr6	27810392	27810445	54	ENSG00000196747	27808199	27808701	503	+	1690	downstream	HIST1H2AI
																					chr6	27810392	27810445	54	ENSG00000278828	27810064	27811300	1237	+	0	inside	HIST1H3H
																					chr6	27810392	27810445	54	ENSG00000273703	27815044	27815424	381	+	4598	upstream	HIST1H2BM
																					chr6	27865415	27865699	285	ENSG00000233822	27837760	27865798	28039	+	0	inside	HIST1H2BN
																					chr6	27865415	27865699	285	ENSG00000217646	27864062	27864401	340	-	1013	upstream	HIST1H2BPS2
																					chr6	27865415	27865699	285	ENSG00000276903	27865355	27865747	393	+	0	inside	HIST1H2AL
																					chr6	27865415	27865699	285	ENSG00000184357	27866849	27867529	681	-	1149	downstream	HIST1H1B
																					chr6	35882065	35882170	106	ENSG00000096063	35832966	35921342	88377	-	0	inside	SRPK1
																					chr6	42262439	42262609	171	ENSG00000124496	42224931	42452051	227121	-	0	inside	TRERF1
																					chr6	46734410	46734479	70	ENSG00000146070	46704201	46735693	31493	-	0	inside	PLA2G7
																					chr6	145850319	145850399	81	ENSG00000235652	145799409	145886585	87177	+	0	inside	RP11-545I5.3
																					chr6	147790735	147790809	75	ENSG00000227681	147660703	147953937	293235	+	0	inside	RP11-307P5.1
																					chr6	170174005	170174139	135	ENSG00000273100	170178681	170179660	980	+	4541	upstream	RP11-302L19.3
																					chr7	22587030	22587130	101	ENSG00000105889	22419444	22632925	213482	-	0	inside	STEAP1B
																					chr7	22587030	22587130	101	ENSG00000225541	22571607	22661792	90186	-	0	inside	AC002480.5
																					chr7	22587030	22587130	101	ENSG00000232949	22589705	22591622	1918	+	2574	upstream	AC002480.4
																					chr7	24962428	24962484	57	ENSG00000070882	24796539	24981634	185096	-	0	inside	OSBPL3
																					chr7	31794039	31794153	115	ENSG00000154678	31751179	32299329	548151	-	0	inside	PDE1C
																					chr7	71798051	71798174	124	ENSG00000183166	71779491	72447151	667661	-	0	inside	CALN1
																					chr7	90895338	90895421	84	ENSG00000058091	90466424	91210590	744167	+	0	inside	CDK14
																					chr7	131444719	131444821	103	ENSG00000128585	131110096	131496636	386541	+	0	inside	MKLN1
																					chr7	132132381	132132491	111	ENSG00000221866	132123332	132648688	525357	-	0	inside	PLXNA4
																					chr7	141731748	141731872	125	ENSG00000228775	141704338	141738346	34009	-	0	inside	WEE2-AS1
																					chr7	141731748	141731872	125	ENSG00000214102	141708353	141731271	22919	+	476	downstream	WEE2
																					chr7	157461263	157461616	354	ENSG00000234210	157466231	157499716	33486	+	4614	upstream	AC006372.4
																					chr8	1833364	1833473	110	ENSG00000283239	1763888	1958627	194740	+	0	inside	RP11-439C15.6
																					chr8	1833364	1833473	110	ENSG00000104728	1823976	1958641	134666	+	0	inside	ARHGEF10
																					chr8	1833364	1833473	110	LRG_234	1823983	1958641	134659	+	0	inside	ARHGEF10
																					chr8	3712378	3712453	76	ENSG00000183117	2935353	4994972	2059620	-	0	inside	CSMD1
																					chr8	22396433	22396562	130	ENSG00000104635	22367249	22434129	66881	+	0	inside	SLC39A14
																					chr8	37701382	37701463	82	ENSG00000183779	37695751	37700021	4271	+	1360	downstream	ZNF703
																					chr8	64150866	64150921	56	ENSG00000253554	63687179	64368558	681380	-	0	inside	RP11-32K4.1
																					chr8	143038449	143038571	123	ENSG00000177335	143039209	143059942	20734	+	637	upstream	C8orf31
																					chr9	20414282	20414391	110	ENSG00000171843	20341665	20622543	280879	-	0	inside	MLLT3
																					chr9	20414282	20414391	110	ENSG00000263790	20411148	20411238	91	-	3043	upstream	MIR4473
																					chr9	20414282	20414391	110	ENSG00000222202	20418321	20418427	107	+	3929	upstream	RNU4-26P
																					chr9	28355234	28355344	111	ENSG00000174482	27948078	28670286	722209	-	0	inside	LINGO2
																					chr9	119497377	119497487	111	ENSG00000260970	119495375	119524125	28751	+	0	inside	RP11-295D22.1
																					chr9	133382539	133382602	64	ENSG00000198870	133376367	133406096	29730	+	0	inside	STKLD1
																					chr9	133563830	133563983	154	ENSG00000197859	133532164	133575519	43356	+	0	inside	ADAMTSL2
																					chr9	133564416	133564436	21	ENSG00000197859	133532164	133575519	43356	+	0	inside	ADAMTSL2
																					chrX	46917838	46917889	52	ENSG00000102221	46912276	47061242	148967	+	0	inside	JADE3
																					chrX	53908945	53909036	92	ENSG00000201618	53909054	53909161	108	+	17	upstream	RNA5SP505
																					chrX	71255088	71255165	78	ENSG00000147130	71239624	71255146	15523	-	0	overlapStart	ZMYM3
																					chrX	110964850	110964896	47	ENSG00000077264	110944285	111227361	283077	+	0	inside	PAK3

## Sheet: Figure 6
c. Western blot analysis of H3K4me2 and H3K4me3 levels in SSEA4+ A13A cells following treatment with different doses of MM-102 for 5 days.
d. Sphere limiting dilution analysis to examine the sphere-forming capacity of cells treated with 75 µM MM-102 versus DMSO
	No dilution			1:2 dilution			1:4 dilution			1:8 dilution			1:16 dilution			1:32 dilution
DMSO	1.02965	1.08135	0.889012	0.470152	0.571258	0.542013	0.249137	0.264091	0.285752	0.15928	0.129105	0.115793	0.052861	0.032196	0.059842	0.029125	0.017158	0.020186
MM-102	0.17654	0.229252	0.149831	0.064696	0.078263	0.046048	0.010349	0.007347	0	0	0	0	0	0	0	0	0	0
i, lower left panel: Percentages (%) of viable cells as determined by flow cytometry analysis of SYTOX AADvanced and Vybrant DyeCycle Violet-stained ABCG2+ L3.6sl cells following DMSO and MM-102 treatment.
	DMSO	MM-102
	87.8	4.51
	88.9	7.38
	88.1	10.6
	89.1	8.38
	88.5	12.4
	88.7	10.1
i, lower right panel: Percentages (%) of necrotic/late apoptotic cells as determined by flow cytometry analysis of SYTOX AADvanced and Vybrant DyeCycle Violet-stained ABCG2+ L3.6sl cells following DMSO and MM-102 treatment.
	DMSO	MM-102
	9.23	91.7
	8.36	90.7
	9.13	87.6
	8.36	90.1
	8.76	82.8
	8.23	87.5
j, lower panel: Percentages (%) of viable, early apoptotic, late apoptotic, and necrotic cells in ABCG2+ L3.6sl cells treated with DMSO and 75 µM MM-102 for 5 days, as determined by flow cytometry analysis of PE-Annexin V and 7-AAD-stained ABCG2+ L3.6sl cells.
	Viable_DMSO		Viable_MM-102		Early apoptotic_DMSO		Early apoptotic_MM-102		Late apoptotic_DMSO		Late apoptotic_MM-102		Necrotic_DMSO		Necrotic_MM-102
	89.8		35.7		1		0.36		6.49		61.2		3.92		2.65
	81.8		35.7		0.034		0.27		16.1		61.8		2.09		2.2
	84.5		45.5		0.048		0.13		13.7		52.4		1.72		1.84
	85.7		52.3		0.07		0.16		13		52.3		1.17		2.04
	85.7		52.7		0.12		0.3		13		48.9		1.25		1.77
	86.6		47.8		0.12		0.23		12		50.5		1.21		1.96
l. Body weights (grams) of athymic mice xenografted subcutaneously with ABCG2+ L3.6pl cells and intraperitoneally injected with vehicle, MM-102 (30 mg/kg/day) and MM-102 (50 mg/kg/day) every 3 days
Day	Vehicle (control)						MM-102 (30 mg/kg/day)						MM-102 (50 mg/kg/day)
0	20.55	21.55	21.66	22.56	22.88	21.99	20.08	23.08	21.59	21.62	22.44	21.4	21.52	21.75	21.24	21.41	20.22	22.18
2	20.6	21.45	21.9	22.53	22.75	21.71	20.3	23.17	21.35	21.28	22.53	21.58	21.57	21.53	21.64	21.44	20.54	22.46
4	20.23	21.05	21.06	22.54	21.91	20.75	19.81	22.14	21.2	20.65	22.15	21.25	20.93	21.03	21.42	20.82	19.82	21.54
6	20.84	21.05	21.98	22.58	22.31	20.8	20.31	23.4	21.52	21.14	23.1	21.92	22.07	21.74	22.38	21.52	20.69	22.18
8	21.67	21.99	22.74	22.96	23.03	21.21	20.85	23.87	22.55	21.63	23.28	22.08	22.3	22.76	22.39	22.3	20.79	22.23
10	21.11	21.81	22.11	22.77	22.37	20.99	20.19	23.01	22.04	21.61	22.44	21.53	21.68	22.21	21.67	21.36	20.5	23.73
12	21.94	21.61	22.79	23.07	22.73	21.84	20.74	23.55	22.24	22.32	22.78	21.85	22.31	22.53	22.46	21.62	20.9	22.52
14	22.6	23.12	24.04	23.29	23.86	22.89	20.7	24	23.09	21.98	22.76	21.93	22.63	22.36	22.27	21.8	21.61	22.73
m. Volume (mm3) of subcutaneous pancreatic tumors as assessed by a digital caliper and calculated using the formula: V = 1/2 (Length x Width2)
Day	Vehicle (control)						MM-102 (30 mg/kg/day)						MM-102 (50 mg/kg/day)
0	57.6	71.424	55.225	49.368	60.7475	61.852	62.208	51.156	25.725	48.4	53.24	31.0365	41.1845	67.228	53.958	50.625	52.65	15.625
2	63.36	83.824	61.2255	62.426	62.9565	74.0015	62.208	51.156	26.3375	46.225	53.24	38.7855	42.025	72.828	59.248	55.016	52.65	35.2
4	76.832	93.775	94.1015	140.4	94.64	124.384	64.512	51.156	34.3	46.225	66.825	47.151	43.706	75.429	59.248	102.528	52.65	42.527
6	134.56	106.624	168.776	244.488	147.6	203.639	80	61.74	52	49.923	83.942	121	52.92	85.833	101.338	188.356	59.904	57.434
8	268.324	236.816	277.724	473.85	266.45	323.4	117.975	107.136	149.683	69.696	183.6	222.206	70.262	71.8875	216.763	287.766	134.56	101.92
10	557.032	331.33	489.804	772.808	442.786	605.176	170.667	208.376	238.136	131.588	336.774	385.784	110	60.8	359.856	323.13	245.134	154.791
12	686.94	518.938	683.65	1098.08	547.832	843.415	228.888	284.376	337.896	185.4	483.336	433.5	182.59	70.262	478.216	405.72	338.688	244.688
14	702.25	760.438	779.76	1153.51	683.467	881.504	282.296	285.66	457.232	245.191	578.233	476.256	272.214	94.8395	620.626	487.142	347.894	444.36
n. Weight (grams) of resected subcutaneous pancreatic tumors from sacrificed mice.
	DMSO	MM-102	MM-102
		30 mg/kg	50 mg/kg
	0.63	0.33	0.35
	0.46	0.44	0.13
	0.55	0.4	0.57
	0.69	0.35	0.36
	0.65	0.62	0.34
	0.7	0.46	0.48

## Sheet: Supplementary Figure S1
g. qRT-PCR analysis of self-renewal and pluripotency genes in ABCG2+ L3.6pl tumorspheres versus ABCG2- L3.6pl monolayer cells.
	SOX2	NANOG	KLF4	STAT3	POU5F1			SOX2	NANOG	KLF4	STAT3	POU5F1
ABCG2+ L3.6pl_R1	92.09	6.46	0.77	1.39	0.51		ABCG2- L3.6pl_R1	26.21	0.26	0.38	0.35	0.09
ABCG2+ L3.6pl_R2	83.58	7.74	0.79	1.39	0.56		ABCG2- L3.6pl_R2	26.76	0.29	0.4	0.34	0.09
ABCG2+ L3.6pl_R3	83.23	9.27	0.78	1.43	0.53		ABCG2- L3.6pl_R3	27.42	0.33	0.38	0.33	0.09
ABCG2+ L3.6pl_R4	174.73	8.68	0.79	1.46	0.56		ABCG2- L3.6pl_R4	52.97	0.27	0.37	0.34	0.08
ABCG2+ L3.6pl_R5	185.34	8.45	0.78	1.45	0.49		ABCG2- L3.6pl_R5	55.45	0.27	0.36	0.34	0.07
ABCG2+ L3.6pl_R6	191.74	8.39	0.77	1.514	0.52		ABCG2- L3.6pl_R6	65.62	0.23	0.36	0.36	0.08
h. qRT-PCR analysis of self-renewal and pluripotency genes in ABCG2+ L3.6sl tumorspheres versus ABCG2- L3.6sl monolayer cells.
	SOX2	NANOG	KLF4	STAT3	POU5F1			SOX2	NANOG	KLF4	STAT3	POU5F1
ABCG2+ L3.6sl_R1	111.82	6.05	1.29	0.87	0.45		ABCG2- L3.6sl_R1	36.83	0.56	0.43	0.39	0.13
ABCG2+ L3.6sl_R2	117.21	6.79	1.35	0.94	0.45		ABCG2- L3.6sl_R2	35.14	0.63	0.45	0.4	0.12
ABCG2+ L3.6sl_R3	253.71	6.69	1.31	0.95	0.45		ABCG2- L3.6sl_R3	73.11	0.59	0.44	0.41	0.13
ABCG2+ L3.6sl_R4	275.14	6.55	1.33	0.96	0.44		ABCG2- L3.6sl_R4	78.96	0.63	0.45	0.41	0.12
ABCG2+ L3.6sl_R5	315.83	6.46	1.27	0.94	0.39		ABCG2- L3.6sl_R5	85.09	0.48	0.44	0.39	0.1
ABCG2+ L3.6sl_R6	323.58	6.58	1.28	0.98	0.42		ABCG2- L3.6sl_R6	83.58	0.49	0.42	0.41	0.11
i. qRT-PCR analysis of self-renewal and pluripotency genes in SSEA4+ A13A tumorspheres versus SSEA4- A13A monolayer cells.
	SOX2	NANOG	KLF4	STAT3	POU5F1			SOX2	NANOG	KLF4	STAT3	POU5F1
SSEA4+ A13A_R1	219.793	0.379	1.257	0.384	0.167		SSEA4- A13A_R1	367.093	0.611	1.4339	0.429	0.078
SSEA4+ A13A_R2	280.139	0.489	1.537	0.4005	0.199		SSEA4- A13A_R2	442.643	0.727	1.569	0.463	0.1
SSEA4+ A13A_R3	202.251	0.457	1.569	0.403	0.186		SSEA4- A13A_R3	300.246	0.637	1.682	0.412	0.081
SSEA4+ A13A_R4	207.937	0.444	1.537	0.503	0.247		SSEA4- A13A_R4	328.557	0.595	1.84	0.551	0.097
SSEA4+ A13A_R5	192.672	0.518	1.505	0.418	0.207		SSEA4- A13A_R5	312.996	0.57	2.056	0.536	0.115
SSEA4+ A13A_R6	270.597	0.518	1.495	0.403	0.189		SSEA4- A13A_R6	288.015	0.629	1.537	0.507	0.084
j. qRT-PCR analysis of self-renewal and pluripotency genes in SSEA4+ A13B tumorspheres versus SSEA4- A13B monolayer cells.
	SOX2	NANOG	KLF4	STAT3	POU5F1			SOX2	NANOG	KLF4	STAT3	POU5F1
SSEA4+ A13B_R1	71.506	1	1.366	0.398	0.257		SSEA4- A13B_R1	418.766	0.841	0.895	0.595	0.323
SSEA4+ A13B_R2	81.572	1	1.395	0.389	0.279		SSEA4- A13B_R2	508.463	0.824	0.946	0.539	0.382
SSEA4+ A13B_R3	73.517	1.1	1.404	0.412	0.283		SSEA4- A13B_R3	442.643	1.189	1.049	0.547	0.395
SSEA4+ A13B_R4	91.773	0.99	1.505	0.409	0.285		SSEA4- A13B_R4	580.037	0.908	1	0.574	0.349
SSEA4+ A13B_R5	111.43	0.88	1.385	0.435	0.295		SSEA4- A13B_R5	592.224	0.871	0.927	0.507	0.395
SSEA4+ A13B_R6	111.43	0.801	1.414	0.454	0.291		SSEA4- A13B_R6	451.944	1.239	1.125	0.514	0.363

## Sheet: Supplementary Figure S2
d. Western blot analysis of PHF5A Co-IP in nuclear protein extracts from L3.6pl and L3.6sl monolayer cells
e. Western blot analysis of PHF5A Co-IP in nuclear protein extracts from HPDE6c7
f. Western blot analysis of PHF5A Co-IP in nuclear protein extracts from NIH-3T3

## Sheet: Supplementary Figure S3
a. Western blot analysis of H3K4me3 levels in ABCG2+ L3.6sl cells treated with increasing concentrations of OICR-9429. b. The effects of OICR-9429 and MM-401 on the sphere-forming capacity of SSEA4+ A13A cells as compared to DMSO-treated cells (control).
																Exp1	Exp2	Exp3	Exp4	Exp5	Exp6
															DMSO	0.95239	0.94823	1.03626	1.08467	1.06417	0.91429
															OICR-9429	0.10943	0.18242	0.25451	0.15279	0.21029	0.09429
															MM-401	0.13186	0.08416	0.17839	0.1105	0.1285	0.19138
c. Percentages (%) of viable, early apoptotic, necrotic, and late apoptotic ABCG2+ L3.6sl cells treated with either DMSO, OICR-9429, or MM-401
	DMSO			10 µM OICR-9429			10 µM MM-401
Viable	88.47	89.16	87.59	5.19	5.72	6.13	8.17	7.56	8.29
Early apoptotic	6.79	6.85	7.24	4.38	4.05	4.29	2.73	3.14	2.44
Necrotic	4.01	3.53	4.32	29.63	28.16	30.38	67.7	65.8	64.65
Late apoptotic	0.73	0.46	0.85	60.8	62.07	59.2	21.4	23.5	24.62
e. Western blot analysis of eluates from biotin-H3K4me2 and biotin-H3K4me3 pull-downs in nuclear protein extracts from ABCG2+ L3.6sl cells. f and g, Western blot analyses of PHF5A Co-IP in nuclear protein extracts from CD44+ L3.6sl (f) and CD133+ A13A (g) tumorspheres.
																Fig. S3f		Fig. S3g
h and i. Western blot analyses of KMT2A Co-IP in nuclear protein extracts from L3.6pl monolayer and ABCG2+ L3.6pl tumorspheres.

## Sheet: Supplementary Figure S4
a. Percentages (%) of viable, early apoptotic, late apoptotic, and necrotic cells in ABCG2+ L3.6sl cells treated with either DMSO or 50 µM MM-102 for 5 days as measured by flow cytometry analysis of PE-Annexin V/7-AAD-stained cells b. List of genes showing significant decrease in PHF14 peak enrichment in ABCG2+ L3.6pl cells treated with 50 µM MM-102 versus DMSO.
	Viable_DMSO		Viable_MM-102		Early apoptotic_DMSO		Early apoptotic_MM-102		Late apoptotic_DMSO		Late apoptotic_MM-102		Necrotic_DMSO		Necrotic_MM-102					Chromosomes	Start	End	Peak width	Target gene Ensembl ID	Target gene start	Target gene end	Target gene length	Target gene strand	Distance	InsideFeature	Gene_name
	85.9		88.2		0.48		0.015		11.3		10.6		2.33		1.18					chr12	53498906	53499007	102	ENSG00000139625	53479669	53500063	20395	-	0	inside	MAP3K12
	88.6		92.1		0.7		0.1		8.59		6.21		2.15		1.52					chr12	53498906	53499007	102	ENSG00000270175	53500162	53500936	775	-	1154	downstream	RP11-793H13.11
	83.5		89.2		0.68		0.095		13.1		9.61		2.72		1.09					chr12	53498906	53499007	102	ENSG00000139546	53500921	53506431	5511	+	1913	upstream	TARBP2
	85.9		89.5		0.24		0.025		11.2		9.55		2.6		1					chr12	7197419	7197539	121	ENSG00000139197	7188685	7218574	29890	+	0	inside	PEX5
	80.8		90.3		0.73		0.015		16.2		8.7		2.27		0.97					chr4	190179565	190179667	103	ENSG00000260596	190173774	190185942	12169	+	0	inside	DUX4
																				chr2	240242174	240242349	176	ENSG00000227479	240227560	240256035	28476	-	0	inside	AC124861.1
d. ChIP-qPCR analysis of the differential peak enrichment of H3K4me3, PHF14, PHF5A, and RNA pol II at PAK3 target site in ABCG2+ L3.6pl cells treated with MM-102 versus DMSO for 5 days																				chr18	108047	108163	117	ENSG00000263006	109065	122219	13155	+	901	upstream	ROCK1P1
																				chr1	147541073	147541183	111	ENSG00000116128	147541412	147626216	84805	+	228	upstream	BCL9
	H3K4me3 ChIP_DMSO		H3K4me3 ChIP_MM102		PHF14 ChIP_DMSO		PHF14 ChIP_MM102		PHF5A ChIP_DMSO		PHF5A ChIP_MM102		RNA Pol II ChIP_DMSO		RNA Pol II ChIP_MM102					chr5	180635523	180635751	229	ENSG00000037280	180601506	180649624	48119	-	0	inside	FLT4
	0.7686		0.5036		0.010899		0.0045		0.01269		0.00724		0.0473		0.00335					chrY	19458594	19458746	153	ENSG00000215580	19455431	19503153	47723	-	0	inside	BCORP1
	0.7073		0.5666		0.013325		0.01168		0.01252		0.012177		0.03082		0.02957					chr6	46263459	46263559	101	ENSG00000172348	46220736	46491972	271237	-	0	inside	RCAN2
	0.7794		0.5001		0.01351		0.0055		0.014183		0.008914		0.02759		0.0252					chrX	153677647	153677863	217	ENSG00000130822	153669730	153689010	19281	-	0	inside	PNCK
	0.655		0.4634		0.01488		0.009357		0.008202		0.011762		0.03326		0.02628
	0.6508		0.4798		0.010749		0.0077068		0.013142		0.01323		0.0342		0.028963
	0.7024		0.45703		0.010823		0.00826		0.013325		0.00867		0.0261		0.0308

[truncated: 1 more sheets: Reporting Summary]
